# Supplementary material for: Mechanistic Insights into the Adenosine A1 Receptor’s Positive Allosteric Modulation for Non-Opioid Analgesics
Source: Cells. 2024 Dec 21;13(24):2121. doi: 10.3390/cells13242121 (PMC11726717; doi:10.3390/cells13242121)
Supplement: Supplementary file 1 [file cells-13-02121-s001.zip]

Archive with 2 entries (2 files):
- cells-3332605-supplementary-Video S1.mp4
- cells-3332605-supplementary.pdf
